# Supplementary material for: Arrangements of Mobile Genetic Elements among Virotype E Subpopulation of Escherichia coli Sequence Type 131 Strains with High Antimicrobial Resistance and Virulence Gene Content
Source: mSphere. 2021 Aug 25;6(4):e00550-21. doi: 10.1128/mSphere.00550-21 (PMC8386418; doi:10.1128/mSphere.00550-21)
Supplement: DATA SET S1 [file msphere.00550-21-sd001.xlsx]

## Sheet: Public ST131
ID	C-subclade	Country	Year	sample	CTX-15	CTX-27	aac(6')-Ib-cr	aac3IId	aac3IIa	aph3Ib/6Id	aadA5	OXA-1	cnf1/hlyCABD
SRR933453_1.fa	C1_H30R	Canada	2004	Human	Negative	negative	negative	Negative	Negative	Negative	Negative	Negative	Negative
ERR191725_1.fa	C1_H30R	Ireland	2010	MSU	Negative	Negative	Negative	Negative	Negative	Negative	Negative	Negative	Negative
ERR161255_1.fa	C1_H30R	NZ	2009	Blood	Negative	Negative	Negative	Negative	Negative	Negative	Negative	Negative	Negative
ERR161258_1.fa	C1_H30R	NZ	2009	Blood	Negative	Negative	Negative	positive	Negative	Negative	Negative	Negative	Negative
SRR7851036	C1_H30R	Singapore	2015	Blood	Negative	Negative	Negative	Negative	Negative	Negative	Negative	Negative	Negative
SRR7851114	C1_H30R	Singapore	2015	Blood	Negative	Negative	Negative	Negative	Negative	Negative	Negative	Negative	Negative
SRR7851113	C1_H30R	Singapore	2015	Blood	Negative	positive	Negative	Negative	Negative	Negative	Negative	Negative	Negative
SRR7851109	C1_H30R	Singapore	2015	Blood	Negative	Negative	Negative	Negative	Negative	Negative	positive	Negative	Negative
ERR434562	C1_H30R	United Kingdom	2013	Blood	Negative	Negative	Negative	Negative	Negative	Negative	Negative	Negative	Negative
ERR434370_1.fa	C1_H30R	United Kingdom	2010	Blood	Negative	Negative	Negative	Negative	Negative	Negative	Negative	Negative	Negative
ERR434472_1.fa	C1_H30R	United Kingdom	2012	Blood	Negative	positive	Negative	Negative	Negative	Negative	Negative	Negative	Negative
ERR434632_1.fa	C1_H30R	United Kingdom	2011	Blood	Negative	Negative	Negative	Negative	Negative	Negative	Negative	Negative	Negative
ERR434875_1.fa	C1_H30R	United Kingdom	2011	Blood	Negative	positive	Negative	Negative	Negative	Negative	Negative	Negative	Negative
ERR434877_1.fa	C1_H30R	United Kingdom	2012	Blood	Negative	positive	Negative	Negative	Negative	Negative	Negative	Negative	Negative
ERR434907_1.fa	C1_H30R	United Kingdom	2005	Blood	Negative	Negative	Negative	Negative	Negative	Negative	Negative	Negative	Negative
ERR434916_1.fa	C1_H30R	United Kingdom	2004	Blood	Negative	Negative	Negative	Negative	Negative	Negative	Negative	Negative	Negative
ERR434997_1.fa	C1_H30R	United Kingdom	2006	Blood	Negative	Negative	Negative	Negative	Negative	Negative	Negative	Negative	Negative
ERR435016_1.fa	C1_H30R	United Kingdom	2011	Blood	Negative	positive	Negative	Negative	Negative	Negative	Negative	Negative	Negative
ERR435103_1.fa	C1_H30R	United Kingdom	2010	Blood	Negative	Negative	Negative	Negative	Negative	Negative	Negative	Negative	Negative
ERR435445_1.fa	C1_H30R	United Kingdom	2008	Blood	Negative	Negative	Negative	Negative	Negative	Negative	Negative	Negative	Negative
ERR439601_1.fa	C1_H30R	United Kingdom	2011	Blood	Negative	Negative	Negative	Negative	Negative	Negative	Negative	Negative	Negative
ERR434505_1.fa	C1_H30R	United Kingdom	2009	Blood	Negative	Negative	Negative	positive	Negative	Negative	Negative	Negative	Negative
ERR434507_1.fa	C1_H30R	United Kingdom	2007	Blood	Negative	Negative	Negative	positive	Negative	Negative	Negative	Negative	Negative
ERR434564_1.fa	C1_H30R	United Kingdom	2013	Blood	Negative	Negative	Negative	positive	Negative	Negative	Negative	Negative	Negative
ERR434749_1.fa	C1_H30R	United Kingdom	2007	Blood	Negative	Negative	Negative	positive	Negative	Negative	Negative	Negative	Negative
ERR434770_1.fa	C1_H30R	United Kingdom	2009	Blood	Negative	Negative	Negative	positive	Negative	Negative	Negative	Negative	Negative
ERR434938_1.fa	C1_H30R	United Kingdom	2008	Blood	Negative	Negative	Negative	Positive	Negative	Negative	Negative	Negative	Negative
ERR434953_1.fa	C1_H30R	United Kingdom	2009	Blood	Negative	Negative	Negative	Positive	Negative	Negative	Negative	Negative	Negative
ERR435190_1.fa	C1_H30R	United Kingdom	2004	Blood	Negative	Negative	Negative	Positive	Negative	Negative	Negative	Negative	Negative
ERR435567_1.fa	C1_H30R	United Kingdom	2008	Blood	Negative	Negative	Negative	Positive	Negative	Negative	Negative	Negative	Negative
ERR439663_1.fa	C1_H30R	United Kingdom	2011	Blood	Negative	Negative	Negative	Positive	Negative	Negative	Negative	Negative	Negative
ERR435191_1.fa	C1_H30R	United Kingdom	2007	Blood	positive	Negative	Negative	Positive	Negative	Negative	Negative	Negative	Negative
ERR439722_1.fa	C1_H30R	United Kingdom	2004	Blood	positive	Negative	Negative	Positive	Negative	Negative	Negative	Negative	Negative
SRR933361_1.fa	C1_H30R	USA	2009	Human	Negative	Negative	Negative	Negative	Negative	Negative	Negative	Negative	Negative
SRR933437_1.fa	C1_H30R	USA	2007	Human	Negative	Negative	Negative	Negative	Negative	Negative	Negative	Negative	Negative
SRR933441_1.fa	C1_H30R	USA	2003	Human	Negative	Negative	Negative	Negative	Negative	Negative	Negative	Negative	Negative
SRR933445_1.fa	C1_H30R	USA	2010	Human	Negative	Negative	Negative	Negative	Negative	Negative	Negative	Negative	Negative
SRR933407_1.fa	C1_H30R	USA	2007	Human	Negative	Negative	Negative	Negative	Negative	Negative	positive	Negative	Negative
SRR7851030	C1_H30R	Singapore	2015	Blood	Negative	positive	Negative	Negative	Negative	positive	positive	Negative	Negative
SRR7850976	C1_H30R	Singapore	2015	Blood	Negative	positive	Negative	Negative	Negative	positive	positive	Negative	Negative
SRR7851016	C1_H30R	Singapore	2015	Blood	Negative	Negative	Negative	positive	Negative	positive	positive	Negative	Negative
SRR933467	C1_H30R	USA	2005	monkey	Negative	Negative	Negative	Positive	Negative	positive	positive	Negative	Negative
SRR933485	C1_H30R	USA	2008	feline fecal	Negative	Negative	Negative	Positive	Negative	positive	positive	Negative	Negative
SRR7851102	C2_H30R	Singapore	2015	Blood	Negative	Negative	Negative	Negative	Negative	Negative	Negative	Negative	Negative
SRR933417_1.fa	C2_H30R	USA	2008	Human	Negative	Negative	Negative	Negative	Negative	Negative	Negative	Negative	Negative
SRR933413_1.fa	C2_H30R	USA	2008	Human	Negative	Negative	Negative	Negative	Negative	Negative	Negative	Negative	Negative
SRR933421_1.fa	C2_H30R	USA	2008	Human	positive	Negative	Negative	Negative	Negative	Negative	Negative	Negative	Negative
SRR933443_1.fa	C2_H30R	USA	2010	Human	positive	Negative	positive	Negative	positive	Negative	Negative	positive	Negative
ERR161252_1.fa	C2_H30Rx	Australia	2007	Blood	Negative	Negative	Negative	Negative	Negative	Negative	Negative	Negative	Negative
ERR161262_1.fa	C2_H30Rx	Australia	2009	Rectal swab	Negative	Negative	Negative	Negative	Negative	Negative	Negative	Negative	Negative
ERR161261_1.fa	C2_H30Rx	Australia	2008	Rectal swab	Negative	Negative	positive	positive	Negative	Negative	Negative	positive	Negative
ERR161254_1.fa	C2_H30Rx	Australia	2007	Blood	positive	Negative	positive	Negative	Negative	Negative	Negative	positive	Negative
SRR933547_1.fa	C2_H30Rx	Australia	2007	Human	positive	Negative	Negative	Negative	Negative	Negative	Negative	Negative	Negative
ERR161266	C2_H30Rx	Australia	2010	Urine	positive	Negative	Negative	Negative	Negative	Negative	Negative	Negative	Negative
ERR161278	C2_H30Rx	Australia	2011	Urine	positive	Negative	positive	Negative	positive	Negative	positive	positive	Negative
ERR161276	C2_H30Rx	Australia	2009	Rectal swab	positive	negative	positive	Negative	positive	Negative	positive	positive	Negative
ERR161290	C2_H30Rx	Canada	2002	Urine	positive	negative	positive	Negative	Negative	Negative	positive	positive	Negative
ERR161293	C2_H30Rx	canada	2004	Urine	positive	negative	positive	Negative	Negative	Negative	positive	positive	Negative
ERR161287_1.fa	C2_H30Rx	Canada	2003	Urine	positive	negative	positive	positive	Negative	Negative	Negative	positive	Negative
ERR161292_1.fa	C2_H30Rx	Canada	2004	Urine	positive	negative	positive	positive	Negative	Negative	Negative	positive	Negative
ERR161296_1.fa	C2_H30Rx	Canada	2005	Blood	positive	negative	positive	positive	Negative	Negative	Negative	positive	Negative
ERR161285_1.fa	C2_H30Rx	Canada	2003	Urine	positive	negative	positive	positive	Negative	Negative	Negative	positive	Negative
ERR458470_1.fa	C2_H30Rx	India	2009	Unknown	positive	negative	positive	negative	positive	Negative	Negative	positive	Negative
ERR458471	C2_H30Rx	India	2009	Unknown	positive	Negative	positive	negative	positive	Negative	Negative	positive	Negative
ERR486712_1.fa	C2_H30Rx	Ireland	2011	Blood	Negative	Negative	positive	Negative	Negative	Negative	Negative	positive	Negative
ERR474113_1.fa	C2_H30Rx	Ireland	2007	Blood	Negative	Negative	positive	Negative	Negative	Negative	Negative	positive	Negative
ERR191639_1.fa	C2_H30Rx	Ireland	2010	Urine	Positive	Negative	Negative	Negative	Negative	Negative	Negative	Negative	Negative
ERR191655_1.fa	C2_H30Rx	Ireland	2011	Blood	positive	Negative	Negative	Negative	Negative	Negative	Negative	Negative	Negative
ERR191656_1.fa	C2_H30Rx	Ireland	2011	Urine	positive	Negative	positive	Negative	Negative	Negative	Negative	positive	Negative
ERR191664_1.fa	C2_H30Rx	Ireland	2010	Urine	positive	Negative	Negative	Negative	Negative	Negative	Negative	positive	Negative
ERR191671_1.fa	C2_H30Rx	Ireland	2011	Urine	positive	Negative	positive	Negative	Negative	Negative	Negative	positive	Negative
ERR191681_1.fa	C2_H30Rx	Ireland	2010	Urine	positive	Negative	Negative	Negative	Negative	Negative	Negative	Negative	Negative
ERR191686_1.fa	C2_H30Rx	Ireland	2009	Urine	positive	Negative	positive	Negative	Negative	Negative	Negative	positive	Negative
ERR191687_1.fa	C2_H30Rx	Ireland	2009	Urine	positive	Negative	Negative	Negative	Negative	Negative	Negative	Negative	Negative
ERR191688_1.fa	C2_H30Rx	Ireland	2009	Urine	positive	Negative	positive	Negative	Negative	Negative	Negative	positive	Negative
ERR191702_1.fa	C2_H30Rx	Ireland	2009	Urine	positive	Negative	positive	Negative	Negative	Negative	Negative	positive	Negative
ERR191714_1.fa	C2_H30Rx	Ireland	2010	Urine	positive	Negative	Negative	Negative	Negative	Negative	Negative	Negative	Negative
ERR474272_1.fa	C2_H30Rx	Ireland	2011	Blood	positive	Negative	Negative	Negative	Negative	Negative	Negative	Negative	Negative
ERR191660_1.fa	C2_H30Rx	Ireland	2010	Blood culture	positive	Negative	positive	Negative	Negative	Negative	Negative	positive	Negative
ERR191685_1.fa	C2_H30Rx	Ireland	2010	Urine	positive	Negative	positive	Negative	Negative	Negative	Negative	positive	Negative
ERR191690_1.fa	C2_H30Rx	Ireland	2010	Urine	positive	Negative	positive	Negative	Negative	Negative	Negative	positive	Negative
ERR191706_1.fa	C2_H30Rx	Ireland	2010	Urine	positive	Negative	positive	Negative	Negative	Negative	Negative	positive	Negative
ERR191713_1.fa	C2_H30Rx	Ireland	2010	Urine	positive	Negative	positive	Negative	Negative	Negative	Negative	positive	Negative
ERR191729	C2_H30Rx	Ireland	2010	Urine	Positive	Negative	Negative	Negative	Negative	Negative	Negative	Negative	Negative
ERR191722	C2_H30Rx	Ireland	2011	Urine	Positive	Negative	positive	Negative	Negative	Negative	positive	positive	Negative
ERR191726	C2_H30Rx	Ireland	2010	Urine	Positive	Negative	positive	Negative	Negative	Negative	positive	positive	Negative
ERR191719	C2_H30Rx	Ireland	2010	Blood	Positive	Negative	positive	Negative	Negative	Negative	positive	positive	Negative
ERR191634_1.fa	C2_H30Rx	Ireland	2008	Urine	Positive	Negative	positive	positive	Negative	Negative	Negative	positive	Negative
ERR191638_1.fa	C2_H30Rx	Ireland	2011	Urine	Positive	Negative	positive	positive	Negative	Negative	Negative	positive	Negative
ERR191640_1.fa	C2_H30Rx	Ireland	2011	Urine	Positive	Negative	Negative	positive	Negative	Negative	Negative	Negative	Negative
ERR191641_1.fa	C2_H30Rx	Ireland	2008	Urine	Positive	Negative	Negative	positive	Negative	Negative	Negative	Negative	Negative
ERR191642_1.fa	C2_H30Rx	Ireland	2009	Urine	Positive	Negative	positive	positive	Negative	Negative	Negative	positive	Negative
ERR191646_1.fa	C2_H30Rx	Ireland	2009	Blood	Positive	Negative	positive	positive	Negative	Negative	Negative	positive	Negative
ERR191647_1.fa	C2_H30Rx	Ireland	2009	Urine	Positive	Negative	positive	positive	Negative	Negative	Negative	positive	Negative
ERR191648_1.fa	C2_H30Rx	Ireland	2011	Urine	Positive	Negative	Negative	positive	Negative	Negative	Negative	positive	Negative
ERR191649_1.fa	C2_H30Rx	Ireland	2010	Urine	positive	negative	positive	positive	Negative	Negative	Negative	positive	Negative
ERR191654_1.fa	C2_H30Rx	Ireland	2010	Urine	positive	Negative	positive	positive	Negative	Negative	Negative	positive	Negative
ERR191657_1.fa	C2_H30Rx	Ireland	2009	Urine	positive	Negative	positive	positive	Negative	Negative	Negative	positive	Negative
ERR191662_1.fa	C2_H30Rx	Ireland	2010	Urine	positive	Negative	positive	positive	Negative	Negative	Negative	positive	Negative
ERR191663_1.fa	C2_H30Rx	Ireland	2009	Urine	positive	Negative	positive	positive	Negative	Negative	Negative	positive	Negative
ERR191665_1.fa	C2_H30Rx	Ireland	2009	Urine	positive	Negative	positive	positive	Negative	Negative	Negative	positive	Negative
ERR191673_1.fa	C2_H30Rx	Ireland	2008	Urine	positive	Negative	positive	positive	Negative	Negative	Negative	positive	Negative
ERR191678_1.fa	C2_H30Rx	Ireland	2010	Urine	positive	Negative	positive	positive	Negative	Negative	Negative	positive	Negative
ERR191679_1.fa	C2_H30Rx	Ireland	2010	Urine	positive	Negative	positive	positive	Negative	Negative	Negative	positive	Negative
ERR191680_1.fa	C2_H30Rx	Ireland	2007	Urine	positive	Negative	positive	positive	Negative	Negative	Negative	positive	Negative
ERR191694_1.fa	C2_H30Rx	Ireland	2009	Urine	positive	Negative	Negative	positive	Negative	Negative	Negative	Negative	Negative
ERR191695_1.fa	C2_H30Rx	Ireland	2008	Urine	positive	negative	positive	positive	Negative	Negative	Negative	positive	Negative
ERR191696_1.fa	C2_H30Rx	Ireland	2010	Urine	positive	negative	positive	positive	Negative	Negative	Negative	positive	Negative
ERR191698_1.fa	C2_H30Rx	Ireland	2010	Urine	positive	negative	positive	positive	Negative	Negative	Negative	positive	Negative
ERR191703_1.fa	C2_H30Rx	Ireland	2010	Urine	positive	Negative	Negative	positive	Negative	Negative	Negative	Negative	Negative
ERR191704_1.fa	C2_H30Rx	Ireland	2010	Urine	positive	Negative	Negative	positive	Negative	Negative	Negative	Negative	Negative
ERR191710_1.fa	C2_H30Rx	Ireland	2011	Urine	positive	Negative	positive	positive	Negative	Negative	Negative	positive	Negative
ERR191711_1.fa	C2_H30Rx	Ireland	2010	Urine	positive	Negative	positive	positive	Negative	Negative	Negative	positive	Negative
ERR191715_1.fa	C2_H30Rx	Ireland	2011	Urine	positive	Negative	Positive	Positive	Negative	Negative	Negative	positive	Negative
ERR191717_1.fa	C2_H30Rx	Ireland	2011	Urine	positive	Negative	positive	Positive	Negative	Negative	Negative	positive	Negative
ERR191718_1.fa	C2_H30Rx	Ireland	2009	Urine	positive	Negative	Negative	Positive	Negative	Negative	Negative	Negative	Negative
ERR191720_1.fa	C2_H30Rx	Ireland	2010	Urine	positive	Negative	Positive	Positive	Negative	Negative	Negative	positive	Negative
ERR191721_1.fa	C2_H30Rx	Ireland	2010	Urine	positive	Negative	Positive	Positive	Negative	Negative	Negative	positive	Negative
ERR191727_1.fa	C2_H30Rx	Ireland	2010	Urine	positive	Negative	Positive	Positive	Negative	Negative	Negative	positive	Negative
ERR191728_1.fa	C2_H30Rx	Ireland	2010	Urine	positive	Negative	Positive	Positive	Negative	Negative	Negative	positive	Negative
ERR191693_1.fa	C2_H30Rx	Ireland	2010	Urine	positive	Negative	positive	Negative	positive	Negative	Negative	positive	Negative
ERR161256_1.fa	C2_H30Rx	NZ	2009	Blood	Negative	negative	Negative	Negative	Negative	Negative	Negative	Negative	Negative
ERR161260_1.fa	C2_H30Rx	NZ	2010	Blood	positive	Negative	positive	Negative	positive	Negative	Negative	positive	Negative
SRR7851104	C2_H30Rx	Singapore	2015	Blood	Negative	Negative	Negative	Negative	Negative	Negative	Negative	Negative	Negative
SRR7851058	C2_H30Rx	Singapore	2015	Blood	Negative	Negative	positive	Negative	Negative	Negative	Negative	positive	Negative
SRR7851044	C2_H30Rx	Singapore	2015	Blood	Negative	Negative	Negative	Negative	Negative	Negative	positive	Negative	Negative
SRR7851027	C2_H30Rx	Singapore	2015	Blood	positive	Negative	Negative	Negative	Negative	Negative	positive	Negative	Negative
SRR7851024	C2_H30Rx	Singapore	2015	Blood	positive	Negative	positive	Negative	Negative	Negative	positive	positive	Negative
SRR7851106	C2_H30Rx	Singapore	2015	Blood	Negative	Negative	positive	Negative	Positive	Negative	positive	positive	Negative
SRR7851080	C2_H30Rx	Singapore	2015	Blood	positive	Negative	positive	Negative	positive	Negative	positive	positive	Negative
SRR7851050	C2_H30Rx	Singapore	2015	Blood	positive	Negative	positive	Negative	positive	Negative	positive	positive	Negative
SRR7851017	C2_H30Rx	Singapore	2015	Blood	positive	negative	positive	Negative	positive	Negative	positive	positive	Negative
SRR7851087	C2_H30Rx	Singapore	2015	Blood	positive	Negative	positive	Negative	positive	Negative	positive	positive	Negative
SRR7851093	C2_H30Rx	Singapore	2015	Blood	positive	Negative	positive	Negative	positive	Negative	positive	positive	Negative
SRR7851103	C2_H30Rx	Singapore	2015	Blood	positive	Negative	positive	Negative	positive	Negative	positive	positive	Negative
ERR434265_1.fa	C2_H30Rx	United Kingdom	2009	Blood	Negative	Negative	Negative	Negative	Negative	Negative	Negative	Negative	Negative
ERR434391_1.fa	C2_H30Rx	United Kingdom	2003	Blood	Negative	Negative	Negative	Negative	Negative	Negative	Negative	Negative	Negative
ERR434502_1.fa	C2_H30Rx	United Kingdom	2007	Blood	Negative	Negative	Negative	Negative	Negative	Negative	Negative	Negative	Negative
ERR434503_1.fa	C2_H30Rx	United Kingdom	2007	Blood	Negative	Negative	positive	Negative	Negative	Negative	Negative	positive	Negative
ERR434520_1.fa	C2_H30Rx	United Kingdom	2006	Blood	Negative	Negative	positive	Negative	Negative	Negative	negative	positive	Negative
ERR434620_1.fa	C2_H30Rx	United Kingdom	2010	Blood	Negative	Negative	positive	Negative	Negative	Negative	Negative	positive	Negative
ERR435081_1.fa	C2_H30Rx	United Kingdom	2004	Blood	Negative	Negative	Negative	Negative	Negative	Negative	Negative	Negative	Negative
ERR435088_1.fa	C2_H30Rx	United Kingdom	2005	Blood	Negative	Negative	Negative	Negative	Negative	Negative	Negative	Negative	Negative
ERR435165_1.fa	C2_H30Rx	United Kingdom	2008	Blood	Negative	Negative	Negative	Negative	Negative	Negative	Negative	Negative	Negative
ERR435197_1.fa	C2_H30Rx	United Kingdom	2010	Blood	Negative	Negative	Negative	Negative	Negative	Negative	Negative	Negative	Negative
ERR435395_1.fa	C2_H30Rx	United Kingdom	2011	Blood	Negative	Negative	Negative	Negative	Negative	Negative	Negative	Negative	Negative
ERR435429_1.fa	C2_H30Rx	United Kingdom	2009	Blood	Negative	Negative	Negative	Negative	Negative	Negative	Negative	Negative	Negative
ERR435457_1.fa	C2_H30Rx	United Kingdom	2010	Blood	Negative	Negative	Negative	Negative	Negative	Negative	Negative	Negative	Negative
ERR439613_1.fa	C2_H30Rx	United Kingdom	2008	Blood	Negative	Negative	Negative	Negative	Negative	Negative	Negative	Negative	Negative
ERR439652_1.fa	C2_H30Rx	United Kingdom	2006	Blood	Negative	Negative	Negative	Negative	Negative	Negative	Negative	Negative	Negative
ERR434338_1.fa	C2_H30Rx	United Kingdom	2010	Blood	Negative	Negative	Negative	Negative	Negative	Negative	Negative	Negative	Negative
ERR434523_1.fa	C2_H30Rx	United Kingdom	2009	Blood	Negative	Negative	positive	Negative	Negative	Negative	Negative	positive	Negative
ERR434528_1.fa	C2_H30Rx	United Kingdom	2008	Blood	Negative	Negative	Negative	Negative	Negative	Negative	Negative	Negative	Negative
ERR434588_1.fa	C2_H30Rx	United Kingdom	2007	Blood	Negative	Negative	Negative	Negative	Negative	Negative	Negative	Negative	Negative
ERR434719_1.fa	C2_H30Rx	United Kingdom	2008	Blood	Negative	Negative	Negative	Negative	Negative	Negative	Negative	Negative	Negative
ERR435138_1.fa	C2_H30Rx	United Kingdom	2006	Blood	Negative	Negative	Negative	Negative	Negative	Negative	Negative	Negative	Negative
ERR435152_1.fa	C2_H30Rx	United Kingdom	2007	Blood	Negative	Negative	Negative	Negative	Negative	Negative	Negative	Negative	Negative
ERR439564_1.fa	C2_H30Rx	United Kingdom	2003	Blood	Negative	Negative	Negative	Negative	Negative	Negative	Negative	Negative	Negative
ERR439711_1.fa	C2_H30Rx	United Kingdom	2004	Blood	Negative	Negative	Negative	Negative	Negative	Negative	Negative	Negative	Negative
ERR474062_1.fa	C2_H30Rx	United Kingdom	2011	Blood	Negative	Negative	Negative	Negative	Negative	Negative	Negative	Negative	Negative
ERR434269_1.fa	C2_H30Rx	United Kingdom	2010	Blood	Negative	Negative	Negative	Negative	Negative	Negative	Negative	Negative	Negative
ERR434271_1.fa	C2_H30Rx	United Kingdom	2010	Blood	Negative	Negative	Negative	Negative	Negative	Negative	Negative	Negative	Negative
ERR434280_1.fa	C2_H30Rx	United Kingdom	2012	Blood	Negative	Negative	Negative	Negative	Negative	Negative	Negative	Negative	Negative
ERR434419_1.fa	C2_H30Rx	United Kingdom	2006	Blood	Negative	Negative	Negative	Negative	Negative	Negative	Negative	Negative	Negative
ERR434471_1.fa	C2_H30Rx	United Kingdom	2012	Blood	Negative	Negative	positive	Negative	Negative	Negative	Negative	positive	Negative
ERR434545_1.fa	C2_H30Rx	United Kingdom	2009	Blood	Negative	Negative	Negative	Negative	Negative	Negative	Negative	Negative	Negative
ERR434550_1.fa	C2_H30Rx	United Kingdom	2010	Blood	Negative	Negative	Negative	Negative	Negative	Negative	Negative	Negative	Negative
ERR434561_1.fa	C2_H30Rx	United Kingdom	2013	Blood	Negative	Negative	Negative	Negative	Negative	Negative	Negative	Negative	Negative
ERR434582_1.fa	C2_H30Rx	United Kingdom	2005	Blood	Negative	Negative	Negative	Negative	Negative	Negative	Negative	Negative	Negative
ERR434743_1.fa	C2_H30Rx	United Kingdom	2007	Blood	Negative	Negative	Negative	Negative	Negative	Negative	Negative	Negative	Negative
ERR434752_1.fa	C2_H30Rx	United Kingdom	2007	Blood	Negative	Negative	Negative	Negative	Negative	Negative	Negative	Negative	Negative
ERR434779_1.fa	C2_H30Rx	United Kingdom	2007	Blood	Negative	Negative	Negative	Negative	Negative	Negative	Negative	Negative	Negative
ERR434898_1.fa	C2_H30Rx	United Kingdom	2003	Blood	Negative	Negative	Negative	Negative	Negative	Negative	Negative	Negative	Negative
ERR434946_1.fa	C2_H30Rx	United Kingdom	2009	Blood	Negative	Negative	Negative	Negative	Negative	Negative	Negative	Negative	Negative
ERR435001_1.fa	C2_H30Rx	United Kingdom	2006	Blood	Negative	Negative	Negative	Negative	Negative	Negative	Negative	Negative	Negative
ERR435020_1.fa	C2_H30Rx	United Kingdom	2011	Blood	Negative	Negative	Negative	Negative	Negative	Negative	Negative	Negative	Negative
ERR435030_1.fa	C2_H30Rx	United Kingdom	2007	Blood	Negative	Negative	Negative	Negative	Negative	Negative	Negative	Negative	Negative
ERR435139_1.fa	C2_H30Rx	United Kingdom	2006	Blood	Negative	Negative	positive	Negative	Negative	Negative	Negative	positive	Negative
ERR435480_1.fa	C2_H30Rx	United Kingdom	2011	Blood	Negative	Negative	Negative	Negative	Negative	Negative	Negative	Negative	Negative
ERR439636_1.fa	C2_H30Rx	United Kingdom	2010	Blood	Negative	Negative	Negative	Negative	Negative	Negative	Negative	Negative	Negative
ERR439657_1.fa	C2_H30Rx	United Kingdom	2009	Blood	Negative	Negative	Negative	Negative	Negative	Negative	Negative	Negative	Negative
ERR439667_1.fa	C2_H30Rx	United Kingdom	2007	Blood	Negative	Negative	positive	Negative	Negative	Negative	Negative	positive	Negative
ERR439712_1.fa	C2_H30Rx	United Kingdom	2004	Blood	Negative	Negative	Negative	Negative	Negative	Negative	Negative	Negative	Negative
ERR439721_1.fa	C2_H30Rx	United Kingdom	2004	Blood	Negative	Negative	positive	Negative	Negative	Negative	Negative	Positive	Negative
ERR486709_1.fa	C2_H30Rx	United Kingdom	2009	Blood	Negative	Negative	Negative	Negative	Negative	Negative	Negative	Positive	Negative
ERR776023_1.fa	C2_H30Rx	United Kingdom	2014	Stool	Negative	Negative	positive	Negative	Negative	Negative	Negative	Positive	Negative
ERR776024_1.fa	C2_H30Rx	United Kingdom	2014	Stool	Negative	Negative	positive	Negative	Negative	Negative	Negative	Positive	Negative
ERR435131	C2_H30Rx	United Kingdom	2005	Blood	Negative	Negative	Negative	Negative	Negative	Negative	positive	Negative	Negative
ERR435067	C2_H30Rx	United Kingdom	2004	Blood	Negative	Negative	Negative	Negative	Negative	Negative	positive	Negative	Negative
ERR434727_1.fa	C2_H30Rx	United Kingdom	2010	Blood	Negative	Negative	Negative	Positive	Negative	Negative	Negative	Negative	Negative
ERR434368_1.fa	C2_H30Rx	United Kingdom	2010	Blood	Negative	Negative	Negative	Positive	Negative	Negative	Negative	Negative	Negative
ERR439670_1.fa	C2_H30Rx	United Kingdom	2007	Blood	Negative	Negative	Negative	Positive	Negative	Negative	Negative	Negative	Negative
ERR434304	C2_H30Rx	United Kingdom	2004	Blood	positive	Negative	Negative	Negative	Negative	Negative	negative	Negative	Negative
ERR780259	C2_H30Rx	United Kingdom	2014	Stool	positive	Negative	positive	Negative	Negative	Negative	negative	positive	Negative
ERR161240_1.fa	C2_H30Rx	United Kingdom	2009	Urine	positive	Negative	positive	Negative	Negative	Negative	Negative	positive	Negative
ERR434417_1.fa	C2_H30Rx	United Kingdom	2006	Blood	Positive	Negative	positive	Negative	Negative	Negative	Negative	positive	Negative
ERR434418_1.fa	C2_H30Rx	United Kingdom	2006	Blood	Positive	Negative	positive	Negative	Negative	Negative	Negative	positive	Negative
ERR434421_1.fa	C2_H30Rx	United Kingdom	2008	Blood	Positive	Negative	positive	Negative	Negative	Negative	Negative	positive	Negative
ERR434445_1.fa	C2_H30Rx	United Kingdom	2008	Blood	Positive	Negative	positive	Negative	Negative	Negative	Negative	positive	Negative
ERR434504_1.fa	C2_H30Rx	United Kingdom	2007	Blood	positive	Negative	positive	Negative	Negative	Negative	Negative	positive	Negative
ERR434506_1.fa	C2_H30Rx	United Kingdom	2007	Blood	positive	Negative	positive	Negative	Negative	Negative	Negative	positive	Negative
ERR434516_1.fa	C2_H30Rx	United Kingdom	2006	Blood	positive	Negative	positive	Negative	Negative	Negative	negative	positive	Negative
ERR434660_1.fa	C2_H30Rx	United Kingdom	2009	Blood	positive	Negative	positive	Negative	Negative	Negative	negative	positive	Negative
ERR434707_1.fa	C2_H30Rx	United Kingdom	2007	Blood	positive	Negative	positive	Negative	Negative	Negative	negative	positive	Negative
ERR434708_1.fa	C2_H30Rx	United Kingdom	2006	Blood	positive	Negative	positive	Negative	Negative	Negative	negative	positive	Negative
ERR434722_1.fa	C2_H30Rx	United Kingdom	2009	Blood	positive	Negative	positive	Negative	Negative	Negative	Negative	positive	Negative
ERR434757_1.fa	C2_H30Rx	United Kingdom	2008	Blood	positive	Negative	positive	Negative	Negative	Negative	Negative	positive	Negative
ERR434766_1.fa	C2_H30Rx	United Kingdom	2009	Blood	positive	Negative	positive	Negative	Negative	Negative	Negative	positive	Negative
ERR434847_1.fa	C2_H30Rx	United Kingdom	2008	Blood	positive	Negative	positive	Negative	Negative	Negative	Negative	positive	Negative
ERR434868_1.fa	C2_H30Rx	United Kingdom	2010	Blood	positive	Negative	positive	Negative	Negative	Negative	Negative	positive	Negative
ERR434915_1.fa	C2_H30Rx	United Kingdom	2004	Blood	positive	Negative	positive	Negative	Negative	Negative	Negative	positive	Negative
ERR434945_1.fa	C2_H30Rx	United Kingdom	2009	Blood	positive	Negative	positive	Negative	Negative	Negative	Negative	positive	Negative
ERR434963_1.fa	C2_H30Rx	United Kingdom	2012	Blood	positive	Negative	positive	Negative	Negative	Negative	Negative	positive	Negative
ERR434994_1.fa	C2_H30Rx	United Kingdom	2004	Blood	positive	Negative	positive	Negative	Negative	Negative	Negative	positive	Negative
ERR435008_1.fa	C2_H30Rx	United Kingdom	2010	Blood	positive	Negative	positive	Negative	Negative	Negative	Negative	positive	Negative
ERR435087_1.fa	C2_H30Rx	United Kingdom	2004	Blood	positive	Negative	positive	Negative	Negative	Negative	Negative	positive	Negative
ERR435239_1.fa	C2_H30Rx	United Kingdom	2007	Blood	positive	Negative	positive	Negative	Negative	Negative	Negative	positive	Negative
ERR435350_1.fa	C2_H30Rx	United Kingdom	2006	Blood	positive	Negative	positive	Negative	Negative	Negative	Negative	positive	Negative
ERR435384_1.fa	C2_H30Rx	United Kingdom	2008	Blood	positive	Negative	positive	Negative	Negative	Negative	Negative	positive	Negative
ERR435392_1.fa	C2_H30Rx	United Kingdom	2011	Blood	positive	Negative	positive	Negative	Negative	Negative	Negative	positive	Negative
ERR439635_1.fa	C2_H30Rx	United Kingdom	2009	Blood	positive	Negative	positive	Negative	Negative	Negative	Negative	positive	Negative
ERR439672_1.fa	C2_H30Rx	United Kingdom	2007	Blood	Positive	Negative	Negative	Negative	Negative	Negative	Negative	Negative	Negative
ERR439717_1.fa	C2_H30Rx	United Kingdom	2003	Blood	positive	Negative	positive	Negative	Negative	Negative	Negative	positive	Negative
ERR830506_1.fa	C2_H30Rx	United Kingdom	2014	Stool	positive	Negative	positive	Negative	Negative	Negative	Negative	positive	Negative
ERR434347_1.fa	C2_H30Rx	United Kingdom	2011	Blood	positive	Negative	positive	Negative	Negative	Negative	Negative	positive	Negative
ERR434723_1.fa	C2_H30Rx	United Kingdom	2009	Blood	Positive	Negative	positive	Negative	Negative	Negative	Negative	positive	Negative
ERR434740_1.fa	C2_H30Rx	United Kingdom	2007	Blood	Positive	Negative	positive	Negative	Negative	Negative	Negative	positive	Negative
ERR434937_1.fa	C2_H30Rx	United Kingdom	2008	Blood	Positive	Negative	Negative	Negative	Negative	Negative	Negative	Negative	Negative
ERR435096_1.fa	C2_H30Rx	United Kingdom	2009	Blood	Positive	Negative	Negative	Negative	Negative	Negative	Negative	Negative	Negative
ERR435151_1.fa	C2_H30Rx	United Kingdom	2008	Blood	Positive	Negative	positive	Negative	Negative	Negative	Negative	positive	Negative
ERR434319_1.fa	C2_H30Rx	United Kingdom	2008	Blood	positive	Negative	positive	Negative	Negative	Negative	Negative	positive	Negative
ERR434405_1.fa	C2_H30Rx	United Kingdom	2007	Blood	positive	Negative	Negative	Negative	Negative	Negative	Negative	Negative	Negative
ERR434601_1.fa	C2_H30Rx	United Kingdom	2007	Blood	positive	Negative	positive	Negative	Negative	Negative	Negative	positive	Negative
ERR434764_1.fa	C2_H30Rx	United Kingdom	2008	Blood	positive	Negative	positive	Negative	Negative	Negative	Negative	positive	Negative
ERR434844_1.fa	C2_H30Rx	United Kingdom	2007	Blood	positive	Negative	positive	Negative	Negative	Negative	Negative	positive	Negative
ERR434922_1.fa	C2_H30Rx	United Kingdom	2005	Blood	positive	Negative	positive	Negative	Negative	Negative	Negative	positive	Negative
ERR435058_1.fa	C2_H30Rx	United Kingdom	2012	Blood	positive	Negative	positive	Negative	Negative	Negative	Negative	positive	Negative
ERR435107_1.fa	C2_H30Rx	United Kingdom	2011	Blood	positive	Negative	positive	Negative	Negative	Negative	Negative	positive	Negative
ERR435155_1.fa	C2_H30Rx	United Kingdom	2006	Blood	positive	Negative	positive	Negative	Negative	Negative	Negative	positive	Negative
ERR435188_1.fa	C2_H30Rx	United Kingdom	2011	Blood	positive	Negative	positive	Negative	Negative	Negative	Negative	positive	Negative
ERR435289_1.fa	C2_H30Rx	United Kingdom	2011	Blood	positive	Negative	positive	Negative	Negative	Negative	Negative	positive	Negative
ERR435441_1.fa	C2_H30Rx	United Kingdom	2009	Blood	Positive	Negative	Negative	Negative	Negative	Negative	Negative	Negative	Negative
ERR474142_1.fa	C2_H30Rx	United Kingdom	2009	Blood	Positive	Negative	positive	Negative	Negative	Negative	Negative	Positive	Negative
ERR474146_1.fa	C2_H30Rx	United Kingdom	2009	Blood	Positive	Negative	positive	Negative	Negative	Negative	Negative	Positive	Negative
ERR775995_1.fa	C2_H30Rx	United Kingdom	2014	Stool	Positive	Negative	positive	Negative	Negative	Negative	Negative	Positive	Negative
ERR776097_1.fa	C2_H30Rx	United Kingdom	2014	Stool	Positive	Negative	positive	Negative	Negative	Negative	Negative	Positive	Negative
ERR776101_1.fa	C2_H30Rx	United Kingdom	2014	Stool	Positive	Negative	positive	Negative	Negative	Negative	Negative	Positive	Negative
ERR780254_1.fa	C2_H30Rx	United Kingdom	2014	Stool	positive	Negative	positive	Negative	Negative	Negative	Negative	Positive	Negative
ERR780255_1.fa	C2_H30Rx	United Kingdom	2014	Stool	positive	Negative	positive	Negative	Negative	Negative	Negative	Positive	Negative
ERR780262_1.fa	C2_H30Rx	United Kingdom	2014	Stool	positive	Negative	positive	Negative	Negative	Negative	Negative	Positive	Negative
ERR780269_1.fa	C2_H30Rx	United Kingdom	2014	Stool	positive	Negative	positive	Negative	Negative	Negative	Negative	Positive	Negative
ERR780271_1.fa	C2_H30Rx	United Kingdom	2014	Stool	positive	Negative	positive	Negative	Negative	Negative	Negative	Positive	Negative
ERR830475_1.fa	C2_H30Rx	United Kingdom	2014	Stool	positive	Negative	positive	Negative	Negative	Negative	Negative	Positive	Negative
ERR830481_1.fa	C2_H30Rx	United Kingdom	2014	Stool	positive	Negative	positive	Negative	Negative	Negative	Negative	Positive	Negative
ERR830487_1.fa	C2_H30Rx	United Kingdom	2014	Stool	positive	Negative	positive	Negative	Negative	Negative	Negative	Positive	Negative
ERR830499_1.fa	C2_H30Rx	United Kingdom	2014	Stool	positive	Negative	positive	Negative	Negative	Negative	Negative	Positive	Negative
ERR830517_1.fa	C2_H30Rx	United Kingdom	2014	Stool	positive	Negative	positive	Negative	Negative	Negative	Negative	Positive	Negative
ERR830526_1.fa	C2_H30Rx	United Kingdom	2014	Stool	positive	Negative	positive	Negative	Negative	Negative	Negative	Positive	Negative
ERR830528_1.fa	C2_H30Rx	United Kingdom	2014	Stool	positive	Negative	positive	Negative	Negative	Negative	Negative	Positive	Negative
ERR830562_1.fa	C2_H30Rx	United Kingdom	2014	Stool	positive	Negative	positive	Negative	Negative	Negative	Negative	Positive	Negative
ERR830598_1.fa	C2_H30Rx	United Kingdom	2014	Stool	positive	Negative	positive	Negative	Negative	Negative	Negative	Positive	Negative
ERR830601_1.fa	C2_H30Rx	United Kingdom	2014	Stool	positive	Negative	positive	Negative	Negative	Negative	Negative	Positive	Negative
ERR830611_1.fa	C2_H30Rx	United Kingdom	2014	Stool	positive	Negative	positive	Negative	Negative	Negative	Negative	Positive	Negative
ERR830624_1.fa	C2_H30Rx	United Kingdom	2014	Stool	positive	Negative	positive	Negative	Negative	Negative	Negative	Positive	Negative
ERR830628_1.fa	C2_H30Rx	United Kingdom	2014	Stool	positive	Negative	positive	Negative	Negative	Negative	Negative	Positive	Negative
ERR830632_1.fa	C2_H30Rx	United Kingdom	2014	Stool	positive	Negative	positive	Negative	Negative	Negative	Negative	Positive	Negative
ERR776017	C2_H30Rx	United Kingdom	2014	Stool	positive	Negative	positive	Negative	Negative	Negative	positive	positive	Negative
ERR780260	C2_H30Rx	United Kingdom	2014	Stool	positive	Negative	positive	Negative	Negative	Negative	positive	positive	Negative
ERR780268	C2_H30Rx	United Kingdom	2014	Stool	positive	Negative	positive	Negative	Negative	Negative	positive	positive	Negative
ERR780266	C2_H30Rx	United Kingdom	2014	Stool	positive	Negative	positive	Negative	Negative	Negative	positive	positive	Negative
ERR830518	C2_H30Rx	United Kingdom	2014	Stool	positive	Negative	positive	Negative	Negative	Negative	positive	positive	Negative
ERR830614	C2_H30Rx	United Kingdom	2014	Stool	positive	Negative	positive	Negative	Negative	Negative	positive	positive	Negative
ERR830639	C2_H30Rx	United Kingdom	2014	Stool	positive	Negative	positive	Negative	Negative	Negative	positive	positive	Negative
ERR434782_1.fa	C2_H30Rx	United Kingdom	2008	Blood	Positive	Negative	positive	positive	Negative	Negative	Negative	positive	Negative
ERR435385_1.fa	C2_H30Rx	United Kingdom	2011	Blood	Positive	Negative	positive	Positive	Negative	Negative	Negative	positive	Negative
ERR435431_1.fa	C2_H30Rx	United Kingdom	2008	Blood	Positive	Negative	positive	Positive	Negative	Negative	Negative	positive	Negative
ERR474217_1.fa	C2_H30Rx	United Kingdom	2011	Blood	Positive	Negative	positive	positive	Negative	Negative	Negative	positive	Negative
ERR161238_1.fa	C2_H30Rx	United Kingdom	2009	Urine	Positive	Negative	positive	Negative	positive	Negative	Negative	positive	Negative
ERR434584	C2_H30Rx	United Kingdom	2005	Blood	positive	Negative	Positive	Positive	Negative	Negative	positive	positive	Negative
ERR435095_1.fa	C2_H30Rx	United Kingdom	2005	Blood	Negative	Negative	positive	Negative	positive	Negative	Negative	positive	Negative
ERR434462_1.fa	C2_H30Rx	United Kingdom	2010	Blood	Positive	Negative	positive	Negative	positive	Negative	Negative	positive	Negative
ERR434508_1.fa	C2_H30Rx	United Kingdom	2008	Blood	positive	Negative	positive	Negative	positive	Negative	negative	positive	Negative
ERR434716_1.fa	C2_H30Rx	United Kingdom	2009	Blood	positive	Negative	positive	Negative	positive	Negative	negative	positive	Negative
ERR434925_1.fa	C2_H30Rx	United Kingdom	2008	Blood	positive	Negative	positive	Negative	positive	Negative	Negative	positive	Negative
ERR434995_1.fa	C2_H30Rx	United Kingdom	2006	Blood	positive	Negative	positive	Negative	positive	Negative	Negative	positive	Negative
ERR439651_1.fa	C2_H30Rx	United Kingdom	2006	Blood	Positive	Negative	positive	Negative	positive	Negative	Negative	positive	Negative
ERR434602_1.fa	C2_H30Rx	United Kingdom	2007	Blood	Positive	Negative	positive	Negative	positive	Negative	Negative	positive	Negative
ERR434825_1.fa	C2_H30Rx	United Kingdom	2005	Blood	Positive	Negative	positive	Negative	positive	Negative	Negative	positive	Negative
ERR161234_1.fa	C2_H30Rx	United Kingdom	2007	Urine	Positive	Negative	Negative	Negative	positive	Negative	Negative	Negative	Negative
ERR434282_1.fa	C2_H30Rx	United Kingdom	2012	Blood	Positive	Negative	positive	Negative	positive	Negative	Negative	positive	Negative
SRR933531_1.fa	C2_H30Rx	USA	2009	Human	Negative	Negative	Negative	Negative	Negative	Negative	Negative	Negative	Negative
SRR933513_1.fa	C2_H30Rx	USA	2008	Human	Positive	Negative	Negative	Positive	Negative	Negative	Negative	Negative	Negative
SRR933529_1.fa	C2_H30Rx	USA	2009	Human	Positive	Negative	positive	Negative	positive	Negative	Negative	positive	Negative
SRR7850979	C2_H30Rx	Singapore	2015	Blood	positive	Negative	positive	Negative	Positive	positive	Negative	positive	Negative
ERR161246	C2_H30Rx	United Kingdom	2007	Urine	Negative	Negative	Negative	Negative	Negative	positive	positive	Negative	Negative
ERR161303_1.fa	C2_H30Rx	Australia	2009	Urine	positive	Negative	Negative	Negative	Negative	Negative	Negative	Negative	positive
ERR161304_1.fa	C2_H30Rx	Australia	2010	Urine	positive	Negative	Negative	Negative	Negative	Negative	Negative	Negative	positive
ERR458472_1.fa	C2_H30Rx	India	2009	Unknown	positive	negative	positive	Negative	positive	Negative	Negative	positive	positive
ERR458473_1.fa	C2_H30Rx	India	2009	Unknown	positive	negative	positive	Negative	positive	Negative	Negative	positive	positive
SRR7851032	C2_H30Rx	Singapore	2015	Blood	Negative	Negative	positive	Negative	Positive	Negative	positive	positive	positive
SRR7851131	C2_H30Rx	Singapore	2015	Blood	positive	Negative	positive	Negative	positive	Negative	positive	positive	positive
SRR7851033	C2_H30Rx	Singapore	2015	Blood	positive	negative	positive	Negative	positive	Negative	positive	positive	positive
ERR161320_1.fa	C2_H30Rx	Spain	2010	Abdominal abscess	positive	Negative	positive	Negative	Negative	Negative	Negative	positive	positive
ERR161328_1.fa	C2_H30Rx	Spain	2010	Urine	positive	Negative	positive	Negative	Negative	Negative	Negative	positive	positive
ERR435023_1.fa	C2_H30Rx	United Kingdom	2011	Blood	positive	Negative	positive	Negative	Negative	Negative	Negative	positive	positive
ERR435494_1.fa	C2_H30Rx	United Kingdom	2012	Blood	positive	Negative	Negative	Negative	Negative	Negative	Negative	Negative	positive
ERR161281_1.fa	C2_H30Rx	United Kingdom	2011	Urine	Positive	Negative	positive	Negative	positive	Negative	Negative	positive	positive
ERR161282_1.fa	C2_H30Rx	United Kingdom	2011	Blood	Positive	Negative	positive	Negative	positive	Negative	Negative	positive	positive
ERR434640_1.fa	C2_H30Rx	United Kingdom	2011	Blood	Positive	Negative	positive	Negative	positive	Negative	Negative	positive	positive
ERR434960_1.fa	C2_H30Rx	United Kingdom	2012	Blood	Positive	Negative	positive	Negative	positive	Negative	Negative	positive	positive
ERR435153_1.fa	C2_H30Rx	United Kingdom	2008	Blood	Positive	Negative	positive	Negative	positive	Negative	Negative	positive	positive
ERR435194_1.fa	C2_H30Rx	United Kingdom	2011	Blood	Positive	Negative	positive	Negative	positive	Negative	Negative	positive	positive
SRR7850993	C2_H30Rx	Singapore	2015	Blood	positive	negative	positive	Negative	positive	Negative	positive	positive	positive

## Sheet: Iranian ST131
ID	sample	experiment	run	clade & subclade	C2_subset	Country	Year	sample	CTX-15	ctx-27	aac(6')-Ib-cr	aac3IId	aac3IIa	aph3Ib/6Id	aadA5	OXA-1	cnf1/hlyCABD
87	ERS7358184	ERX6087797	ERR6460400	A	negative	Iran	2015	Urine	Negative	negative	Negative	negative	negative	positive	positive	Negative	Negative
182	ERS7358122	ERX6087735	ERR6460338	A	negative	Iran	2015	Urine	positive	negative	Negative	negative	negative	negative	Negative	Negative	Negative
186	ERS7358123	ERX6087736	ERR6460339	A	negative	Iran	2015	Urine	positive	negative	Negative	negative	negative	positive	Negative	Negative	Negative
293	ERS7358137	ERX6087750	ERR6460353	A	negative	Iran	2015	Urine	positive	negative	Negative	negative	negative	negative	positive	Negative	Negative
502	ERS7358157	ERX6087770	ERR6460373	A	negative	Iran	2015	Urine	Negative	negative	Negative	negative	negative	negative	positive	Negative	Negative
554	ERS7358162	ERX6087775	ERR6460378	A	negative	Iran	2016	Urine	positive	negative	Negative	positive	negative	positive	positive	Negative	Negative
587	ERS7358167	ERX6087780	ERR6460383	A	negative	Iran	2016	Sputum	Negative	negative	Negative	negative	negative	positive	Negative	Negative	Negative
106A	ERS7358119	ERX6087732	ERR6460335	A	negative	Iran	2015	Urine	positive	negative	Negative	positive	negative	positive	positive	Negative	Negative
12	ERS7358120	ERX6087733	ERR6460336	C1_H30R	negative	Iran	2015	Sputum	Negative	positive	Negative	negative	negative	negative	Negative	Negative	Negative
137	ERS7358121	ERX6087734	ERR6460337	C1_H30R	negative	Iran	2015	Urine	positive	negative	Negative	positive	negative	positive	positive	Negative	Negative
235	ERS7358126	ERX6087739	ERR6460342	C1_H30R	negative	Iran	2015	Urine	positive	Negative	Negative	negative	negative	positive	positive	Negative	Negative
237	ERS7358127	ERX6087740	ERR6460343	C1_H30R	negative	Iran	2015	Wound	Negative	Negative	Negative	negative	negative	negative	positive	Negative	Negative
238	ERS7358128	ERX6087741	ERR6460344	C1_H30R	negative	Iran	2015	Sputum	Negative	Negative	Negative	negative	negative	negative	positive	Negative	Negative
242	ERS7358129	ERX6087742	ERR6460345	C1_H30R	negative	Iran	2015	Urine	Negative	positive	Negative	negative	negative	positive	positive	Negative	Negative
243	ERS7358130	ERX6087743	ERR6460346	C1_H30R	negative	Iran	2015	Urine	Negative	positive	Negative	negative	negative	positive	positive	Negative	Negative
258	ERS7358132	ERX6087745	ERR6460348	C1_H30R	negative	Iran	2015	Sputum	Negative	positive	Negative	negative	negative	positive	positive	Negative	Negative
268	ERS7358133	ERX6087746	ERR6460349	C1_H30R	negative	Iran	2015	Urine	Negative	positive	Negative	negative	negative	positive	positive	Negative	Negative
314	ERS7358138	ERX6087751	ERR6460354	C1_H30R	negative	Iran	2015	Urine	positive	Negative	Negative	positive	negative	positive	positive	Negative	Negative
327	ERS7358139	ERX6087752	ERR6460355	C1_H30R	negative	Iran	2015	Urine	Negative	positive	Negative	negative	negative	positive	positive	Negative	Negative
399	ERS7358144	ERX6087757	ERR6460360	C1_H30R	negative	Iran	2015	Urine	Negative	positive	Negative	negative	negative	positive	negative	Negative	Negative
404	ERS7358146	ERX6087759	ERR6460362	C1_H30R	negative	Iran	2015	Urine	Negative	positive	Negative	negative	negative	positive	positive	Negative	Negative
415	ERS7358148	ERX6087761	ERR6460364	C1_H30R	negative	Iran	2015	Urine	Negative	positive	Negative	negative	negative	positive	positive	Negative	Negative
457	ERS7358151	ERX6087764	ERR6460367	C1_H30R	negative	Iran	2015	Urine	positive	Negative	Negative	Negative	negative	negative	negative	Negative	Negative
493	ERS7358155	ERX6087768	ERR6460371	C1_H30R	negative	Iran	2015	Urine	positive	Negative	Negative	negative	negative	positive	positive	Negative	Negative
543	ERS7358160	ERX6087773	ERR6460376	C1_H30R	negative	Iran	2015	Urine	Negative	positive	Negative	negative	negative	positive	positive	Negative	Negative
553	ERS7358161	ERX6087774	ERR6460377	C1_H30R	negative	Iran	2015	Urine	Negative	positive	Negative	negative	negative	negative	negative	Negative	Negative
556	ERS7358164	ERX6087777	ERR6460380	C1_H30R	negative	Iran	2016	Urine	negative	Negative	Negative	positive	negative	negative	positive	Negative	Negative
566	ERS7358165	ERX6087778	ERR6460381	C1_H30R	negative	Iran	2016	Urine	Negative	positive	Negative	negative	negative	positive	positive	Negative	Negative
665	ERS7358175	ERX6087788	ERR6460391	C1_H30R	negative	Iran	2016	Urine	Negative	positive	Negative	negative	negative	positive	negative	Negative	Negative
667	ERS7358179	ERX6087792	ERR6460395	C1_H30R	negative	Iran	2016	Urine	Negative	positive	Negative	Negative	negative	positive	negative	Negative	Negative
27A	ERS7358134	ERX6087747	ERR6460350	C1_H30R	negative	Iran	2015	Urine	positive	Negative	Negative	Negative	negative	positive	positive	Negative	Negative
351B	ERS7358140	ERX6087753	ERR6460356	C1_H30R	negative	Iran	2015	Sputum	positive	Negative	Negative	negative	negative	negative	negative	Negative	Negative
352A	ERS7358141	ERX6087754	ERR6460357	C1_H30R	negative	Iran	2015	Wound	positive	Negative	Negative	negative	negative	negative	negative	Negative	Negative
418A	ERS7358149	ERX6087762	ERR6460365	C1_H30R	negative	Iran	2015	Urine	Negative	positive	Negative	negative	negative	positive	positive	Negative	Negative
503B	ERS7358158	ERX6087771	ERR6460374	C1_H30R	negative	Iran	2015	Urine	Negative	positive	Negative	negative	negative	positive	positive	Negative	Negative
629A	ERS7358173	ERX6087786	ERR6460389	C1_H30R	negative	Iran	2016	Urine	Negative	positive	Negative	negative	negative	positive	positive	Negative	Negative
656B	ERS7358176	ERX6087789	ERR6460392	C1_H30R	negative	Iran	2016	Urine	negative	Negative	Negative	Negative	Negative	Negative	Negative	Negative	Negative
664B	ERS7358177	ERX6087790	ERR6460393	C1_H30R	negative	Iran	2016	Urine	Negative	positive	Negative	negative	negative	negative	negative	Negative	Negative
704B	ERS7358181	ERX6087794	ERR6460397	C1_H30R	negative	Iran	2016	Sputum	negative	Negative	Negative	Negative	Negative	Negative	Negative	Negative	Negative
82	ERS7358183	ERX6087796	ERR6460399	C2_H30R	negative	Iran	2015	Urine	positive	Negative	Positive	Negative	Negative	Negative	positive	positive	Negative
274	ERS7358135	ERX6087748	ERR6460351	C2_H30R	negative	Iran	2015	Urine	positive	Negative	Positive	Negative	Negative	Negative	Negative	positive	Negative
4	ERS7358145	ERX6087758	ERR6460361	C2_H30Rx	negative	Iran	2015	Urine	Negative	Negative	Negative	Negative	Negative	Negative	Negative	Negative	Negative
28	ERS7358136	ERX6087749	ERR6460352	C2_H30Rx	negative	Iran	2015	Urine	positive	Negative	Positive	Negative	positive	Negative	positive	positive	Negative
204	ERS7358124	ERX6087737	ERR6460340	C2_H30Rx	negative	Iran	2015	Urine	positive	negative	Positive	Negative	Negative	positive	Negative	positive	Negative
220	ERS7358125	ERX6087738	ERR6460341	C2_H30Rx	negative	Iran	2015	Urine	positive	Negative	Positive	Negative	Negative	Negative	positive	positive	Negative
369	ERS7358142	ERX6087755	ERR6460358	C2_H30Rx	negative	Iran	2015	Urine	positive	Negative	Positive	Negative	Negative	positive	positive	positive	Negative
526	ERS7358159	ERX6087772	ERR6460375	C2_H30Rx	negative	Iran	2015	Urine	positive	Negative	Negative	positive	Negative	Negative	Negative	Negative	Negative
626	ERS7358172	ERX6087785	ERR6460388	C2_H30Rx	negative	Iran	2016	Urine	Negative	Negative	Negative	Negative	Negative	Negative	Negative	Negative	Negative
245B	ERS7358131	ERX6087744	ERR6460347	C2_H30Rx	negative	Iran	2015	Urine	positive	negative	Positive	Negative	positive	Negative	Negative	positive	Negative
655B	ERS7358175	ERX6087788	ERR6460391	C2_H30Rx	negative	Iran	2016	Urine	positive	Negative	Negative	Negative	Negative	Negative	positive	Negative	Negative
490	ERS7358189	ERX6087802	ERR6460405	C2_H30R	Positive	Iran	2015	Wound	positive	Negative	Positive	Negative	positive	Negative	positive	positive	positive
555	ERS7358163	ERX6087776	ERR6460379	C2_H30R	Positive	Iran	2016	Urine	positive	Negative	Positive	Negative	positive	Negative	positive	positive	positive
591	ERS7358168	ERX6087781	ERR6460384	C2_H30R	Positive	Iran	2016	Urine	positive	Negative	Positive	Negative	positive	Negative	Negative	positive	positive
610	ERS7358170	ERX6087783	ERR6460386	C2_H30R	Positive	Iran	2016	Urine	positive	Negative	Positive	Negative	positive	Negative	Negative	positive	positive
81	ERS7358182	ERX6087795	ERR6460398	C2_H30Rx	Positive	Iran	2015	Wound	positive	Negative	Positive	Negative	positive	Negative	Negative	positive	positive
96	ERS7358185	ERX6087798	ERR6460401	C2_H30Rx	Positive	Iran	2015	Urine	positive	Negative	Positive	Negative	positive	Negative	positive	positive	positive
119	ERS7358190	ERX6087803	ERR6460406	C2_H30Rx	Positive	Iran	2015	Urine	positive	Negative	Positive	Negative	positive	Negative	positive	positive	positive
378	ERS7358143	ERX6087756	ERR6460359	C2_H30Rx	Positive	Iran	2015	Urine	positive	Negative	Positive	Negative	positive	Negative	Negative	positive	positive
380	ERS7358186	ERX6087799	ERR6460402	C2_H30Rx	Positive	Iran	2015	Urine	positive	Negative	Positive	Negative	positive	Negative	positive	positive	positive
413	ERS7358147	ERX6087760	ERR6460363	C2_H30Rx	Positive	Iran	2015	Urine	positive	Negative	Positive	Negative	positive	Negative	positive	positive	positive
440	ERS7358150	ERX6087763	ERR6460366	C2_H30Rx	Positive	Iran	2015	Urine	positive	Negative	Positive	Negative	positive	Negative	positive	positive	positive
467	ERS7358152	ERX6087765	ERR6460368	C2_H30Rx	Positive	Iran	2015	Urine	positive	Negative	Positive	Negative	positive	Negative	positive	positive	positive
480	ERS7358153	ERX6087766	ERR6460369	C2_H30Rx	Positive	Iran	2015	Urine	positive	Negative	Positive	Negative	positive	Negative	positive	positive	positive
488	ERS7358188	ERX6087801	ERR6460404	C2_H30Rx	Positive	Iran	2015	Urine	positive	Negative	Positive	Negative	positive	Negative	positive	positive	positive
491	ERS7358154	ERX6087767	ERR6460370	C2_H30Rx	Positive	Iran	2015	Urine	positive	negative	Negative	positive	positive	positive	positive	positive	positive
495	ERS7358156	ERX6087769	ERR6460372	C2_H30Rx	Positive	Iran	2015	Urine	positive	Negative	Positive	Negative	positive	Negative	positive	positive	positive
586	ERS7358166	ERX6087779	ERR6460382	C2_H30Rx	Positive	Iran	2016	Urine	positive	Negative	Positive	Negative	positive	Negative	positive	positive	positive
600	ERS7358169	ERX6087782	ERR6460385	C2_H30Rx	Positive	Iran	2016	Urine	positive	Negative	Positive	Negative	Negative	Negative	Negative	positive	positive
615	ERS7358171	ERX6087784	ERR6460387	C2_H30Rx	Positive	Iran	2016	Urine	positive	Negative	Positive	Negative	Negative	Negative	Negative	positive	positive
649	ERS7358174	ERX6087787	ERR6460390	C2_H30Rx	Positive	Iran	2016	Urine	positive	Negative	Positive	negative	positive	Negative	Negative	positive	positive
672	ERS7358180	ERX6087793	ERR6460396	C2_H30Rx	Positive	Iran	2016	Urine	positive	Negative	Positive	Negative	positive	Negative	Negative	positive	positive
442A	ERS7358187	ERX6087800	ERR6460403	C2_H30Rx	Positive	Iran	2015	Urine	positive	Negative	Positive	Negative	positive	Negative	positive	positive	positive
